# Supplementary material for: Imeglimin Halts Liver Damage by Improving Mitochondrial Dysfunction in a Nondiabetic Male Mouse Model of Metabolic Dysfunction-Associated Steatohepatitis
Source: Antioxidants (Basel). 2024 Nov 18;13(11):1415. doi: 10.3390/antiox13111415 (PMC11591211; doi:10.3390/antiox13111415)
Supplement: Supplementary file 1 [file antioxidants-13-01415-s001.zip]

Archive with 1 entries (1 files):
- antioxidants-3217635-supplementary.pdf
